# Supplementary material for: Molecular Weight-Dependent Activity of Aminated Poly(α)glutamates as siRNA Nanocarriers
Source: Polymers (Basel). 2018 May 20;10(5):548. doi: 10.3390/polym10050548 (PMC6415365; doi:10.3390/polym10050548)
Supplement: Supplementary file 1 [file polymers-10-00548-s001.zip]

Archive with 3 entries (3 files):
- polymers-302641-supplementary.pdf
- Short_GeOpt_MD_End_videoed_2.webm
- Long_GeOpt_MD_End_Videoed_2.webm
